# Supplementary material for: Melatonin Analogues Potently Inhibit MAO-B and Protect PC12 Cells against Oxidative Stress
Source: Antioxidants (Basel). 2021 Oct 12;10(10):1604. doi: 10.3390/antiox10101604 (PMC8533333; doi:10.3390/antiox10101604)
Supplement: Supplementary file 1 [file antioxidants-10-01604-s001.zip]

Archive with 1 entries (1 files):
- antioxidants-1405240-supplementary.pdf
